# Supplementary material for: Effects of breathing reeducation on cervical and pulmonary outcomes in patients with non specific chronic neck pain: A double blind randomized controlled trial
Source: PLoS One. 2022 Aug 25;17(8):e0273471. doi: 10.1371/journal.pone.0273471 (PMC9409509; doi:10.1371/journal.pone.0273471)
Supplement: S1 Data — (XLSX) [file pone.0273471.s003.xlsx]

## Sheet: MODi Wajida wco Akhtar
Age	Gender	BMIscore	Height	weight	Group	VAS0	VAS1	VAS2	FLexionfor0	FLexionfor1	Flexionfor2	Extension0	Extension1	Extension2	Rtflxion0	Rtflxion1	Rtflxion2	ltflxion0	lftflxion1	lftflxion2	Rtrotation0	Rtrotation1	Rtrotation2	Ltrotation0	Ltrotation1	Ltrotation2	NDI0	ND11	NDI2	stneckflex0	stneckflex1	stneckflexor2	strnckext0	stneckext1	stneckext2	endnckflex0	endnckflex1	endneckflex2	Vitalcapacity0	Vitalcapacity1	Vitalcapacity2	FEV10	FEVII	Fev2	Ratio0	Ratio1	Ratio2
26	2	22.8	154	54	1	6	3	1	35	36	45	51	55	60	40	43	44	41	44	44	53	56	61	51	55	60	12	9	4	12	14	17.7	11	13	15	18	20	24	3.17	3.9	4.2	2.2	3.3	3.6	65	70	73
34	2	25.3	154	60	1	5	2	0	34	36	42	52	56	60	39	43	44	41	43	43	52	57	59	52	57	59	16	11	5	11	14	18	12	14	15	16	21	24	3.2	3.9	4.3	2.2	3.3	3.9	64	70	78
38	2	25.8	155	62	1	5	2	1	36	39	43	49	54	59	39	42	43	41	43	43	47	49	53	45	52	54	15	10	6	13	16	19	12	14	15	17	19	23	3.1	3.5	4	2.3	3.4	3.8	64	68	75
38	2	26	152	60	1	5	4	3	36	38	39	52	56	58	38	40	41	37	41	41	52	57	59	52	56	58	12	10	8	11	13	14	13	14	15	18	20	22	3.1	3.3	3.4	2.2	3.5	3.9	70	71	73
44	1	26.4	174	80	1	6	4	3	38	40	42	51	56	60	41	42	43	40	41	41	53	58	60	54	59	60	15	10	8	11	13	15	12	14	15	18	20	22	3.2	3.4	3.5	2.1	3.6	3.9	65	70	76
42	2	27	156	65	1	5	3	1	37	41	45	51	57	60	39	42	44	40	42	44	54	58	60	51	56	60	11	9	5	10	12	16	12	14	16	18	20	22	3.2	3.4	3.6	2.1	3.4	3.7	65	68	72
47	1	28	165	75	1	6	3	1	35	41	44	51	55	60	37	41	45	39	43	45	51	55	59	49	53	56	14	9	4	10	13	16	12	13	15	18	19	24	3.2	3.4	3.6	2.1	3.4	3.7	64	69	73
48	1	29	167	76	1	7	4	1	35	40	43	53	57	60	36	42	45	37	43	45	51	55	58	48	54	57	12	8	4	11	14	15	12	14	16	17	19	23	3.1	3.4	3.6	2.1	3.4	3.7	65	70	73
46	1	28	158	70	1	6	4	1	36	41	45	53	55	60	40	43	45	39	42	45	51	53	57	47	49	51	11	8	4	12	14	16	12	13	16	17	19	21	3.1	3.2	3.5	2.1	2.2	2.4	62	65	72
35	1	27	154	68	1	5	2	0	35	38	43	51	54	58	39	42	45	37	41	44	51	53	57	46	53	56	11	6	4	11	14	16	11	13	15	17	19	23	3.1	3.2	3.4	2.1	2.2	2.4	63	66	70
43	2	25	155	59	1	4	2	0	37	39	41	50	52	56	40	43	45	39	41	45	51	53	56	47	54	56	12	6	3	11	13	15	11	14	16	17	19	24	3.1	3.2	3.4	2.1	2.2	2.4	64	69	73
46	1	28	159	72	1	7	5	2	36	38	40	50	52	59	41	44	46	41	43	45	51	54	57	50	51	51	13	8	4	11	13	15	11	13	14	17	19	21	3.1	3.3	3.35	2.1	2.2	2.4	64	68	75
32	2	25	152	56	1	6	3	2	37	41	44	51	52	59	41	43	45	38	42	44	48	52	56	48	50	52	15	10	6	10	12	13	11	13	14	18	20	21	3.1	3.4	3.6	2.1	3.2	3.6	64	68	70
45	1	30	159	72	1	6	4	2	37	40	45	50	53	57	41	44	46	41	43	45	50	54	56	50	53	56	17	11	6	13	14	16	11	13	15	18	22	24	3.4	3.7	3.8	2.1	3.1	3.1	67	70	72
39	1	28	158	70	1	6	3	1	39	41	44	52	54	57	40	43	46	39	42	44	50	52	56	48	50	54	14	9	6	12	14	16	10	12	14	16	20	23	3.3	3.5	3.6	2.1	3.1	3.2	67	70	72
42	2	25	152	56	1	6	3	2	37	41	42	50	53	55	38	41	44	39	42	44	50	52	56	49	51	53	13	9	6	12	14	16	11	13	16	17	19	21	3.3	3.5	3.7	2.1	2.8	3.2	66	70	72
41	1	26	156	67	1	6	3	1	37	40	42	51	53	60	38	41	44	37	41	42	49	52	54	49	51	53	15	10	9	11	13	15	11	13	14	16	18	21	3.3	3.5	3.7	2.1	2.6	3	63	69	74
41	2	25	153	58	1	7	5	2	35	38	40	50	52	56	39	41	43	38	41	44	51	53	56	46	51	55	12	9	6	11	14	16	11	14	16	17	19	23	3.1	3.3	3.5	2.1	2.3	2.5	66	68	72
45	1	29	158	70	1	6	3	1	36	40	43	50	53	59	40	42	45	39	42	44	50	53	56	50	52	55	14	8	4	12	14	16	11	13	14	16	18	21	3.2	3.4	3.6	2.2	2.6	2.8	65	68	71
38	2	25	153	54	1	6	5	1	34	36	38	49	51	52	38	42	46	38	41	44	50	53	56	47	49	51	16	11	8	11	14	15	11	13	14	16	18	20	3.2	3.3	3.4	2.1	2.4	2.6	63	68	71
45	2	26	153	58	1	6	4	2	36	40	42	50	51	53	39	41	42	38	40	41	48	52	54	48	49	51	14	10	8	12	13	14	11	13	14	16	20	24	3.2	3.3	3.4	2.1	2.4	2.6	62	66	70
42	1	27	154	67	1	5	3	1	37	39	43	49	52	58	38	40	42	40	42	44	49	51	53	50	52	55	13	10	8	11	12	13	11	12	13	17	19	24	3.1	3.4	3.6	2.1	2.4	2.8	63	65	71
41	1	29	156	68	1	7	4	1	38	40	42	51	52	58	39	41	43	40	41	43	50	52	54	49	50	54	13	11	9	11	13	15	12	13	15	15	17	21	3.2	3.4	3.6	2.1	2.3	2.5	61	64	66
39	1	28	157	69	1	5	2	1	37	40	42	48	50	58	37	39	40	38	41	43	51	53	56	50	51	53	14	10	8	12	13	14	10	12	13	17	18	20	3.1	3.2	3.6	2.1	2.4	2.6	62	65	71
34	1	28	156	67	1	6	3	2	38	41	43	48	51	57	38	40	43	37	41	44	50	51	52	51	52	54	13	10	8	11	13	15	11	13	15	17	19	20	3.2	3.4	3.6	2.1	2.4	2.6	61	65	72
26	2	27	152	56	1	5	2	1	36	38	40	49	51	53	40	42	44	40	41	43	49	51	53	47	49	51	16	10	8	13	13	15	12	13	15	15	17	20	3.1	3.2	3.3	2.1	2.3	2.3	64	68	70
44	1	29	153	65	1	7	5	2	37	39	41	50	52	54	37	40	41	39	42	43	50	52	54	48	50	53	13	11	9	12	13	15	11	13	15	16	18	19	3.1	3.2	3.6	2.1	2.2	2.4	65	67	71
30	2	26	154	58	1	6	4	2	38	40	42	52	53	54	38	40	42	38	41	43	51	52	53	49	51	53	14	16	10	10	12	15	10	12	14	15	17	20	3.1	3.2	3.4	2.1	2.4	2.6	66	68	72
39	1	29	158	67	1	7	4	1	37	39	40	50	53	54	39	41	43	39	40	41	52	54	56	50	52	54	14	11	9	10	12	14	11	13	15	15	17	19	3.1	3.2	3.4	2	2.4	2.6	67	69	70
41	1	28	159	69	1	6	3	1	36	38	39	48	51	53	40	42	44	40	42	44	49	51	52	51	53	55	13	10	7	11	12	14	12	13	15	16	18	21	3.1	3.2	3.6	2.1	2.2	2.2	64	66	72
44	1	28	154	69	1	5	3	0	38	40	42	49	51	53	37	39	40	38	40	42	50	50	52	49	51	53	13	11	8	13	14	15	12	13	15	14	17	22	3.1	3.2	3.3	2	2.2	2.4	64	68	72
41	1	29	157	74	1	6	3	1	37	41	43	49	51	53	38	40	42	39	41	43	51	51	53	50	52	54	12	9	7	12	13	15	11	13	14	16	20	23	3	3.1	3.3	2.1	2.4	2.6	65	67	70
36	2	25	152	56	1	7	5	2	39	41	42	50	52	54	39	41	43	40	42	44	49	52	54	48	51	53	11	9	6	10	12	13	10	12	14	15	19	23	3.1	3.4	3.6	2.2	2.4	2.6	66	68	72
38	1	28	157	68	1	6	5	3	38	40	42	49	51	53	40	42	44	39	41	43	52	53	55	49	51	53	13	10	8	12	13	15	10	12	13	17	21	24	3.2	3.4	3.6	2.1	2.3	2.6	64	67	71
42	2	26	152	60	2	6	5	2	38	42	44	51	54	56	39	41	43	40	42	44	51	55	60	50	54	58	16	10	6	13	15	18	12	14	15	20	22	24	3.2	3.8	4	2.1	3.25	4	65	69	73
41	1	27	170	78	2	7	5	5	37	41	44	51	55	57	39	43	43	38	44	44	52	56	58	52	54	55	10	8	5	12	17	19	11	13	15	18	21	24	3.6	4	4.3	2.3	3.5	3.9	63	66	69
43	1	27.3	160	70	2	5	3	1	39	43	45	52	56	56	41	44	45	40	42	44	54	57	60	52	54	56	15	10	4	13	15	16	12	14	16	19	22	24	3.1	3.3	3.8	1.95	3.4	3.8	62	65	73
46	1	26.7	162	70	2	6	5	3	35	40	44	51	55	57	38	43	44	39	44	44	53	55	57	51	53	55	16	12	7	12	14	17	12	14	15	19	22	22	3.2	3.8	4.3	2.1	3.5	3.9	65	67	72
37	1	24.1	155	58	2	5	4	3	34	36	36	52	57	58	40	44	44	37	40	41	53	57	59	55	56	57	15	14	5	12	14	15	12	14	15	18	20	22	3.1	3.3	3.3	2.2	3.43	3.8	65	68	72
44	2	24.9	150	56	2	6	5	3	35	37	38	52	54	57	42	43	44	40	42	42	52	54	55	50	52	55	14	12	7	11	13	14	11	13	14	15	18	21	3.3	3.9	3.9	2.2	3.42	3.7	60	67	73
40	2	25.1	152	58	2	7	5	5	37	39	41	53	55	58	40	44	45	41	42	43	51	56	57	53	55	56	15	13	10	12	13	15	10	12	14	20	22	24	3.4	3.6	3.7	2.3	3.4	3.6	67	70	71
29	1	25	160	64	2	5	4	3	38	42	43	52	54	57	38	39	41	39	40	42	52	54	56	51	53	55	17	12	10	11	13	15	11	13	15	18	20	24	3.1	3.3	3.4	2.2	3.5	3.7	70	72	73
37	2	26.1	154	62	2	6	5	4	34	36	38	53	55	57	37	37	40	38	40	40	52	55	56	53	55	56	11	10	8	12	14	16	12	14	16	19	20	22	3.2	3.4	3.5	2.1	3.4	3.7	65	66	68
36	2	24	154	56	2	5	3	2	35	36	39	51	53	55	40	41	42	41	42	43	51	53	55	47	49	51	11	9	8	10	12	14	11	12	13	18	19	20	3.1	3.1	3.2	2.1	2.6	2.8	64	67	68
47	1	28	160	72	2	6	5	4	34	36	38	52	54	55	40	41	42	39	41	42	51	52	53	48	49	50	11	10	8	10	12	13	11	12	14	18	20	22	3.1	3.2	3.2	2.1	2.3	2.4	62	64	67
44	1	27	160	66	2	5	3	2	36	38	39	50	51	52	40	41	42	39	40	41	51	52	53	49	51	51	10	8	6	11	12	13	11	12	14	17	19	20	3.1	3.2	3.2	2.1	2.2	2.3	64	66	67
41	2	24	153	58	2	5	3	3	36	38	40	51	53	55	41	43	45	41	43	43	51	53	54	46	48	48	13	10	6	10	12	13	10	13	14	16	18	19	3.1	3.2	3.2	2.1	2.2	2.3	64	66	66
38	1	30	160	74	2	7	4	4	37	40	40	50	52	54	41	43	45	41	42	44	52	52	54	47	50	53	13	10	8	10	11	13	11	13	14	16	18	20	3.1	3.2	3.3	2.1	2.4	2.8	65	66	68
44	1	27	157	68	2	7	4	3	37	39	42	50	54	57	38	41	43	38	40	41	50	52	54	49	51	53	13	10	9	12	13	14	11	13	14	17	18	18	3.3	3.5	3.7	2.1	2.4	2.6	66	70	72
39	2	24	152	62	2	6	4	2	36	39	41	50	52	54	38	41	42	37	39	41	51	52	53	49	51	53	13	10	9	11	13	14	11	13	14	16	18	20	3.3	3.3	3.4	2.1	2.4	2.6	64	66	68
28	1	29	154	74	2	6	4	3	37	39	40	50	52	54	38	40	42	37	39	40	51	52	53	48	49	50	11	10	8	11	13	14	11	13	14	17	18	20	3.3	3.4	3.5	2.1	2.4	2.6	64	64	66
43	1	29	157	69	2	6	5	4	38	40	41	49	51	53	40	41	42	41	42	43	50	51	53	51	53	53	12	11	10	12	13	14	11	12	13	17	18	19	3.3	3.3	3.4	2.2	2.4	2.4	63	65	65
39	1	28	156	72	2	5	4	3	36	37	38	50	51	53	40	41	42	37	42	43	50	51	52	50	51	55	13	12	10	11	12	13	10	11	12	16	17	18	3.2	3.3	3.3	2.1	2.2	2.3	62	63	64
29	2	26	154	55	2	5	4	4	34	35	36	49	52	53	40	42	43	38	42	44	50	52	52	46	48	49	14	13	12	11	12	13	10	11	12	15	16	17	3.1	3.2	3.2	2.1	2.3	2.3	61	63	64
40	2	25	153	58	2	7	6	3	36	38	39	50	51	52	39	40	41	40	41	41	50	52	53	50	51	54	12	10	9	11	12	13	12	13	14	15	16	17	3.1	3.2	3.3	2.2	2.4	2.6	61	62	63
38	2	26	154	62	2	6	5	2	35	37	39	51	52	52	36	37	39	37	38	40	50	51	52	51	53	55	13	11	10	12	13	14	11	12	13	17	18	19	3.1	3.2	3.3	2.1	2.2	2.4	62	64	66
29	1	28	158	61	2	5	4	3	36	38	38	49	50	51	39	40	41	39	40	41	50	52	53	52	53	54	14	12	10	11	12	13	13	14	15	16	17	18	3.1	3.2	3.3	2.1	2.4	2.4	61	63	64
34	1	28	157	64	2	4	2	2	39	40	41	48	51	51	38	39	40	40	41	42	51	52	52	51	52	53	14	11	10	12	13	14	11	13	15	15	17	19	3.1	3.2	3.3	2.1	2.2	2.2	62	64	65
42	1	29	157	67	2	5	4	3	37	38	40	49	51	52	37	39	40	39	40	41	50	51	51	50	51	52	13	11	9	11	13	14	12	13	14	17	18	19	3.1	3.2	3.3	2.2	2.3	2.4	61	62	64
38	2	26	154	59	2	5	3	1	38	39	40	51	53	54	38	41	43	39	41	43	50	52	54	52	54	54	12	11	9	12	13	14	12	13	15	17	18	19	3	3.1	3.2	2.1	2.2	2.2	67	68	69
32	1	29	157	67	2	5	4	3	35	37	38	49	50	52	39	41	42	38	40	43	51	53	54	50	51	53	15	12	10	13	13	14	12	13	14	15	16	17	3	3.1	3.2	2.1	2.2	2.4	68	69	69
37	1	27	158	68	2	7	6	4	36	38	39	50	52	54	37	39	41	40	42	44	52	53	54	49	51	54	14	13	12	11	12	13	11	13	14	16	18	20	3	3.2	3.2	2.1	2.3	2.4	67	68	69
39	1	26	158	66	2	6	4	3	35	37	38	51	53	54	38	40	42	39	41	43	49	52	53	48	50	52	16	11	10	12	13	14	12	13	14	15	17	19	3	3.1	3.2	2.1	2.2	2.2	67	68	68
45	1	26	156	67	2	6	5	4	36	38	40	48	51	53	39	41	43	38	40	42	51	53	55	50	52	53	12	10	8	10	12	13	12	13	14	16	18	19	3	3.1	3.2	2.1	2.2	2.4	67	68	69
39	2	25	156	56	2	7	5	3	37	40	42	51	53	54	39	42	44	40	42	44	49	51	53	50	52	54	12	9	6	13	14	15	12	14	15	17	19	21	3.1	3.1	3.6	2.2	2.4	2.6	65	68	72
42	1	29	158	64	2	7	5	4	36	37	39	50	52	54	38	41	43	38	40	43	51	53	54	51	53	55	11	11	8	10	12	14	10	12	14	15	17	19	3	3.1	3.1	2	2.2	2.2	66	68	68
38	1	28	158	62	2	5	3	1	38	39	41	48	50	52	37	40	42	39	41	42	52	54	56	52	54	55	13	10	8	11	13	14	11	13	15	15	16	19	3.1	3.1	3.1	2.1	2.2	2.4	64	65	66
44	2	26	154	56	2	6	4	2	37	40	42	49	51	53	40	41	43	40	42	43	48	50	53	51	53	54	12	9	9	12	13	14	12	13	15	15	17	19	3.2	3.2	3.3	2.2	2.2	2.2	65	66	66
41	2	26	154	56	2	7	4	1	36	38	40	51	52	54	39	40	42	38	40	43	49	51	54	49	51	53	14	11	9	13	14	15	11	12	13	16	18	21	3.1	3.2	3.2	2.2	2.4	2.4	66	67	67
